# Supplementary material for: Predictors of annual membership renewal to increase the sustainability of the Nepal National Health Insurance program: A cross-sectional survey
Source: PLOS Glob Public Health. 2022 Apr 4;2(4):e0000201. doi: 10.1371/journal.pgph.0000201 (PMC10021716; doi:10.1371/journal.pgph.0000201)
Supplement: S1 Data — (XLSX) [file pgph.0000201.s004.xlsx]

## Sheet: DO SPSS
SN	Age	Poverty card	Family tpe	Family#	Children#	Youth#	Adult#	Elderly#	Sex	Education	Occupation	Income	Religion	Membership duration	Non-renew: no financial benefit	Non-renew: little BF	Non-renew: Poor service and no drugs	Non-renew: never utilized it	Non-renew: financial constraint	Non-renew: Others	Complain	Complain:EA	Complain: EO	Complain: PM	Complain: Hospital Manager	Complain: HBI Ktm	Complain: Others	Response to the complain	Renewal upon improved services
1	41	2	1	5	1		2	1	2	2	2	2	2	1	2	1	1	2	2	2	1	1	2	2	2	2	2	1	1
2	29	2	2	3	0	0	2	1	2	4	2	2	1	1	2	2	1	1	2	1	2								3
3	76	2	1	4	1	0	1	2	1	4	2	6	1	1	2	1	1	2	2	2	1	1	2	2	2	2	2	1	1
4	63	2	1	4	1		1	2	1	6	1	2	1	1	2	2	1	2	2	2	2								1
5	25	2	1	7	3	0	4	0	2	6	2	3	1	1	2	2	2	1	2	2	2								1
6	70	2	1	9	3	1	3	2	1	4	2		1	1	2	2	1	2	2	2	2								1
7	48	2	2	5	2	1	2	0	1	4	2	3	1	1	2	2	2	1	2	2	2								1
8	38	2	1	5	1	0	4	0	2	4	2	2	1	1	2	2	1	2	2	2	2								1
9	39	2	1	5	2	0	3	0	2	5	2	2	1	1	2	2	2	2	2	6	2								1
10	28	2	1	4	0	1	1	2	2	3	2	4	1	1	2	2	1	2	2	2	2								3
11	49	2	2	5	0	1		0	1	5	2	3	1	1	2	2	1	2	2	2	2								1
12	39	2	2	4	2	0	2	0	1	3	2	3	1	1	2	2	2	1	2	2	2								1
13	32	2	2		0	2	2	0	1	3	2	3	1	1	2	2	2	1	2	2	2								1
14	41	2	2	4	2	0	2	0	2	4	2	3	1	1	2	1	2	2	2	2	2								2
15	18	2	2	4	1	1	2	0	2	6	2	3	1	1	2	2	2	1	2	2	2								1
16	82	2	2	2	0	0	0	2	1	1	2	1	1	1	2	2	2	2	2	1	1	1	2	2	2	2	2	1	2
17	51	2	1	5	1	1	2	1	2	3	2	6	2	1	2	1	1	2	2	2	2								1
18	53	2	2	3	2	0	1	0	2	4	2	2	1	1	2	1	1	2	2	2	1	2	2	2	1	2	2	2	1
19	60	2	1	5	1	1	1	2	2	3	2	3	1	2	2	2	2	2	2	1	2								1
20	30	2	1	6	1	1	2	2	2	3	2	2	1	1	2	1	1	2	2	2	2								1
21	65	2	1	5	1	0	2	2	2	2	2	3	1	1	2	1	2	2	2	2	2								3
22	28	2	1	6	1	2	3	0	2	2	2	3	1	1	2	2	1	2	2	2	2								2
23	31	2	1	8	3	0	4	1	1	5	2	3	1	1	2	2	2	2	2	1	2								3
24	43	2	2	4	1	1	2	0	1	3	2	3	1	1	2	2	2	1	2	2	2								3
25	38	2	2	4	2	0	2	0	2	4	2	3	1	1	2	2	2	1	2	2	2								3
26	32	2	2	5	0	0	5	0	1	6	2	3	1	1	2	2	2	1	2	2	1	2	1	2	2	2	1	1	1
27	55	2	1	1	0	5	2	7	2	5	2	3	1	1	2	2	2	1	2	2	2								3
28	27	2	2	5	1	0	2	2	2	6	1	3	1	1	2	2	2	2	2	1	2								3
29	48	2	2	0	0	1	2	0	1	5	2	3	1	1	2	2	2	1	2	2	2								3
30	39	2	2	5	2	0	3	0	2	1	1	2	1	1	2	2	2	2	1	2	2								1
31	36	2	2	5	2	0	2	1	1	5	2	3	2	1	5	2	2	2	1	2	2								1
32	51	2	2	4	0	1	1	2	1	3	2	3	1	1	2	2	1	1	2	2	2								3
33	23	2	2	5	0	4	1	0	2	6	2	3	1	1	2	2	2	1	2	2	1	2	1	2	2	2	2	2	3
34	36	2	1	10	4	0	4	2	1	5	2	3	1	1	2	2	2	1	2	2	2								1
35	41	2	2	5	0	2	2	1	2	1	2	3	1	1	2	2	2	1	1	2	2								3
36	39	2	2	5	3	0	2	0	2	5	2	1	1	1	2	2	2	2	1	2	2								1
37	62	2	2	1	0	0	0	1	2	1	2	7	1	1	2	2	2	2	1	2	2								3
38	68	2	2	4	0	0	2	2	1	2	2	3	1	2	2	2	2	1	2	2	2								3
39	38	2	1	5	2	0	2	1	1	5	1	2	1	1	2	2	2	1	2	2	2								3
40	34	2	2	5	3	0	2	0	1	2	2	2	1	1	2	2	2	2	1	2	2								3
41	55	2	1	6	0	2	2	2	2	1	1	3	1	1	2	1	2	2	2	2	2								3
42	67	2	1	7	1	0	4	2	1	5	2	6	1	1	1	2	2	2	2	2	2								3
43	40	2	1	6	2	1	2	1	1	5	2	2	1	1	2	2	2	2	2	6	2								1
44	40	2	2	4	2	0	2	0	1	5	1	3	1	1	2	2	2	1	2	2	2								1
45	65	2	1	4	0	2	6	0	1	4	2	3	1	1	2	2	2	2	2	6	2								1
46	50	2	1	6	0	4	2	0	2	1	1	2	1	1	2	2	2	2	2	6	2								1
47	50	2	1	4	0	2	2	0	2	5	2	3	2	1	2	2	1	1	2	2	2								1
48	40	2	1	8	2	2	4	0	2	2	1	2	2	1	2	2	2	1	2	2	2								1
49	45	2	1	4	0	1	3	0	2	2	2	3	2	1	2	2	2	1	2	6	2								1
50	45	2	1	4	2	0	2	0	1	6	2	3	1	1	2	2	2	1	2	2	2								1
51	35	2	1	5	1	0	2	2	2	2	1	2	1	1	2	1	2	2	2	6	2								1
52	43	2	1	5	1	2	2	0	1	5	2	3	1	1	1	2	2	1	2	2	1	2	2	1	2	2	2	2	1
53	39	2	1	3	0	1	2	0	2	3	1	3	1	1	2	2	1	2	2	2	2								3
54	35	2	1	4	0	2	2	0	2	6	1	3	2	2	1	2	2	1	2	2	2								1
55	40	2	1	3	1	0	2	0	1	5	1	3	2	1	2	2	2	1	2	2	2								1
56	43	2	2	4	0	2	2	0	1	5	2	3	1	1	1	2	1	2	2	2	2								1
57	27	2	2	3	0	1	2	0	1	6	2	3	2	1	2	1	1	2	2	2	2								1
58	33	2	2	4	1	1	2	0	2	5	2	2	2	1	2	2	2	1	2	2	1	1	2	2	2	2	2	2	1
59	40	2	1	5	1	1	2	1	1	5	2	3	2	1	2	2	2	1	2	2	2								1
60	36	2	2	4	1	1	2	0	1	5	2	3	2	1	2	2	1	1	2	2	2								1
61	34	2	2	4	0	2	2	0	2	4	2	2	1	1	2	2	2	1	2	2	1	1	2	2	2	2	2	2	1
