# Supplementary material for: Predictors of annual membership renewal to increase the sustainability of the Nepal National Health Insurance program: A cross-sectional survey
Source: PLOS Glob Public Health. 2022 Apr 4;2(4):e0000201. doi: 10.1371/journal.pgph.0000201 (PMC10021716; doi:10.1371/journal.pgph.0000201)
Supplement: S2 Data — (XLSX) [file pgph.0000201.s005.xlsx]

## Sheet: Processevaluation (2)
SN	Age	Elderly	Sex	Education	Occupation	Income	Premium affordability	NHI Information clarity	Enrolment process	Adequacy of EA	No. of FPC visits in last nine months	Increased frequency of visits after NHI membership	Reasons of increased visit: Free treatment	Reasons of increased visit: Free medicine	Reasons of increased visit: Others	Usage of benefit package (%)	Availability of drugs in FPC	Drugs not available: Didn’t buy	Drugs not available: Bought from private pharmacy	Drugs not available: Bought from other public hospitals	Purchase of drugs (upon unavailability)	FPC service satisfaction	FPC service satisfaction- quality services	FPC service satisfaction- prioritized NHI members	FPC service satisfaction- Free drugs available	FPC service satisfaction- Others	FPC service dis-satisfaction- Long waiting hours	FPC service dis-satisfaction- drugs unavailable	FPC service dis-satisfaction- Non-prioritized NHI members	FPC service dis-satisfaction- Others	No. of times membership renewed	Process of membership renewal	Intention of membership renewal	Membership renewal reason- reduced out of pocket expense	Membership renewal reason- safety from catastrophic expense	Membership renewal reason- Improved health status	Membership renewal reason- Better services and process	Membership renewal reason- Better benefit package	Membership renewal reason- Others	Membership non- renewal reason- No financial benefit perceived	Membership non- renewal reason- Inadequate benefit package	Membership non- renewal reason- Never utilized it	Membership non- renewal reason- Financial constraint to renew	Membership non- renewal reason- Others
1	2	0	1	2	2	2	1	1	1	1	2	0				2	0	2	1	2	1	0					1	1	1	1	2	1	1	1	1	2	2	2	2
2	2	0	0	3	2	1	1	1	1	0	1	0				0	0	2	1	2	1	0					1	2	2	2	2	1	0							2	2	1	2	2
3	2	0	1	4	2	3	1	1	1	1	2	0				3	0	2	1	2	1	1	2	2	1	2					2	1	0							2	1	2	2	2
4	3	1	0	3	2	2	1	1	1	1	2	0				3	0	2	1	2	1	0					1	1	1	2	3	1	0							1	1	2	2	2
5	3	1	0	3	2	2	1	1	1	1	4	1	1	1	2	3	0	2	1	2	1	1	1	2	2	2					2	1	1	1	2	1	2	2	2
6	2	0	1	5	2	3	1	1	1	1	1	0				3	0	2	1	2	1	1	1	2	1	2					2	1	1	1	1	2	2	2	2
7	2	0	1	2	2	2	1	1	1	1	2	0				1	1					0					1	2	1	2	2	1	1	1	1	2	2	2	2
8	3	1	0	3	2	2	1	1	1	1	2	0				1	0	2	1	2	1	0					1	1	1	2	3	1	0							2	1	2	1	2
9	3	1	1	3	2	1	1	1	1	0	1	1	1	2	2	1	0	2	1	2	1	1	1	2	2	2					2	0	1	1	2	1	2	2	2
10	2	0	0	3	2	2	1	1	1	0	3	1	1	2	2	2	0	2	1	2	1	1	1	2	2	2					1		1	1	2	1	1	2	2
11	2	0	0	5	2	2	1	1	1	1	1	1	1	2	2	4	0	2	1	2	1	1	2	2	2	1					2	1	1	1	2	1	2	2	2
12	2	0	0	3	1	1	1	1	1	0	2	0				1	0	2	1	2	1	1	2	2	2	1					2	1	1	1	2	2	1	2	2
13	2	0	0	4	2	3	1	1	1	1	4	1	1	2	2	2	1					1	2	2	2	1					3	1	1	1	2	1	2	2	2
14	3	1	0	3	2	2	0	0	1	1	2	0				1	1					0					2	1	1	2	3	1	0							2	1	2	2	2
15	2	0	0	4	1	2	1	1	1	1	2	1	1	2	2	3	0	2	1	2	1	1	2	2	2	1					2	0	1	2	2	1	2	2	2
16	2	0	1	5	2	3	1	0	1	0	2	0				3	1					1	2	2	2	1					2	1	1	2	1	1	2	2	2
17	2	0	0	5	1	2	1	0	1	0	1	0				1	0	2	1	1	1	1	1	2	2	2					3	1	1	2	2	1	2	2	2
18	3	1	1	1	2	6	1	1	1	0	2	1	2	1	2	4	0	2	1	2	1	1	2	2	1	2					2	1	1	1	2	2	2	1	2
19	2	0	0	3	2	2	1	0	1	0	2	0				1	0	2	1	2	1	1	2	2	2	1					2	1	1	1	2	2	2	2	2
20	2	0	0	5	2	3	1	1	1	0	2	1	2	2	1	1	0	2	1	2	1	0					2	1	2	1	2	0	1	1	2	2	2	2	1
21	3	1	0	5	1	2	1	1	1	0	2	1	1	1	2	3	0	2	1	2	1	1	2	2	1	2					3	1	1	1	2	2	1	2	2
22	3	1	0	3	2	5	1	0	1	0	2	1	2	1	2	2	0	2	1	2	1	0					2	1	2	1	2	1	1	1	1	2	2	2	2
23	4	1	0	3	2	2	1	1	1	0	1	0				1	1					1	2	2	2	1					3	1	1	1	2	2	2	2	1
24	2	0	0	4	2	1	0	1	1	1	1	0				1	0					0					1	2	1	1	2	1	0
25	2	0	1	3	2	2	1	0	1	1	2	1	1	2	2	1	0	2	1	2	1	1	1	2	2	2					1		1	1	2	2	2	2	2
26	4	1	0	3	2	2	1	0	1	0	1	0				1	0	2	1	2	1	0					2	1	2	2	2	1	0
27	4	1	0	2	2	2	1	1	1	1	4	1	2	2	1	4	1					1	1	2	1	2					1		1	1	1	2	2	1	2
28	2	0	1	5	2	1	1	0	1	0	3	1	2	1	2	2	0	2	1	2	1	1	2	2	1	2					1		1	1	2	2	2	2	2
29	2	0	1	5	2	2	1	1	1	1	1	0				2	1					1	2	2	2	1					3	1	1	2	2	1	2	2	2
30	4	1	0	3	2	2	1	1	1	1	4	1	1	1	2	3	0	2	1	2	1	1	1	2	2	2					2	1	1	1	1	2	2	2	2
31	3	1	0	3	2	1	1	1	1	0	2	1	1	1	2	3	0	2	1	2	1	1	1	2	1	2					2	1	1	1	2	1	2	2	2
32	2	0	1	3	2	1	1	1	1	1	2	1	1	2	2	2	0	2	1	2	1	1	1	2	2	2	2				2	1	1	1	1	2	2	2	1
33	2	0	1	3	2	3	1	1	1	0	4	1	1	2	2	4	1					1	1	1	2	2					2	1	1	1	1	2	2	2	2
34	2	0	1	3	2	3	1	1	1	0	2	0				2	0	2	1	2	1	0					1	1	2	2	2	1	0							1	1	2	2	2
35	3	1	0	3	2	2	1	1	1	0	2	1	1	1	2	2	0	2	1	2	1	0					2	1	1	2	2	1	1	1	1	2	2	2	2
36	2	0	1	5	2	3	1	1	1	1	2	1	1	1	2	1	0	2	1	2	1	1	1	2	2	2					2	1	0							1	2	2	2	2
37	2	0	1	4	2	4	1	1	1	1	2	1	1	2	2	2	1					1	1	2	2	2					2	1	1	1	1	2	2	2	2
38	3	1	0	0	2	1	1	1	1	0	3	1	1	1	2	2	0	2	1	2	1	1	1	2	2	2					2	1	1	1	1	1	2	2	2
39	3	1	0	3	2	3	1	1	1	0	4	1	1	1	2	2	0	2	1	2	1	1	1	2	2	2					2	1	1	1	1	1	2	2	2
40	2	0	1	5	1	2	1	1	1	1	1	0				2	0	2	1	2	1	1	1	2	1	2					3	1	1	1	1	1	2	2	2
41	1	0	1	5	2	1	1	1	1	1	1	0				4	1					1	1	2	1	2					2	1	1	1	1	1	2	2	2
42	4	1	1	3	2	3	1	1	1	1	1	1	1	2	2	1	0	1	1	2	1	1	1	2	2	2					2	1	1	1	1	2	2	2	2
43	3	0	0	4	2	2	1	0	1	0	1	1	1	1	2	1	0	2	1	2	1	1	1	2	2	2					2	1	1	1	2	1	2	2	2
44	2	0	1	3	2	2	1	1	1	0	1	1	1	2	2	1	0	2	1	2	1	1	1	2	2	2					1		1	1	1	2	2	2	2
45	1	0	0	4	2	2	1	1	1	0	1	1	1	2	2	1	0	2	1	2	1	1	1	2	2	2					1		1	1	2	2	2	2	2
46	2	0	0	5	2	2	1	1	1	1	1	1	1	1	2	4	0	2	1	2		1									2	1	1	1	1	1	2	2	2
47	2	0	1	4	2	3	1	1	1	0	1	0				2	0	2	1	2	1	1	1	2	2	2					1		1	1	1	1	2	2	2
48	2	0	0	5	2	2	1	1	1	0	2	1	1	1	2	1	1					1	1	2	2	2					2	1	1	1	1	2	2	2	2
49	2	0	1	5	2	3	1	1	1	1	1	0	2	1	2	1	0	2	1	2		0									3	1	0
50	2	0	0	3	2	3	1	1	1	0	2	1				1	0	2	1	2	1	1	1	2	1	2					3	1	1	1	1	2	2	2	2
51	2	0	1	4	2	2	1	1	1	0	3	1	1	1	2	2	0	2	1	2	1	1	1	2	1	2					2	1	1	1	1	1	2	2	2
52	2	0	0	2	2	2	1	1	1	0	1	0				1	1					1	1	2	1	2					2	1	1	1	1	2	1	2	2
53	3	1	0	0	1	4	1	1	1	1	2	0				0	1	1	1	2	1	1	1	1	2	2					2	1	1	1	2	2	2	2	2
54	4	1	1	0	2	2	1	1	1	1	4	1	1	1	2	1	0	2	1	2	1	1	1	2	2	2					2	1	1	1	1	2	2	2	2
55	2	0	1	3	2	1	1	1	1	1	3	1	1	2	2	1	0	2	1	2	1	1	1	2	2	2					2	1	1	1	2	1	2	2	2
56	1	0	1	3	1	3	1	1	1	0	2	1	1	1	2	1	1					1	1	2	1	2					2	1	1	1	2	1	2	2	2
57	4	1	0	5	2	2	1	1	1	0	1	1	1	2	2	1	0	2	1	2		1	1	2	2	2					1		1	1	2	2	1	2	2
58	2	0	0	5	2	1	1	1	1	0	3	1	1	1	2	3	1					1	1	2	2	2					2	1	1	1	1	2	2	2	2
59	4	1	0	2	2	2	1	1	1	0	4	1	1	1	2	2	0	2	1	2	1	1	1	2	1	2					3	1	1	1	1	2	2	2	2
60	3	1	1	4	2	2	0	1	1	0	4	0	1	1	2	2	0	2	1	2	1	1	1	2	2	2					2	1	1	1	1	2	2	2	2
61	2	0	1	3	2	2	1	1	1	0	1	0				1	0	2	1	2		1	1	2	2	2					2	1	1	1	1	2	2	2	2
62	2	0	1	3	2	1	1	1	1	0	1	0				1	0	2	1	2	1	1	1	2	2	2					1	1	0
63	3	1	1	4	2	2	1	1	1	0	4	1	1	1	2	3	0	2	1	2	1	0									2	1	1	1	1	2	2	2	2
64	3	1	0	4	2	3	1	1	1	1	1	0				1	0	2	1	2	1	1	1								3	1	0
65	2	0	1	4	2	1	1	1	1	0	1	0				1	0	2	1	2	1	1	1	2	1	2					1		1	1	2	2	2	2	2
66	4	1	0	0	2	1	1	1	1	1	3	0				3	0	2	1	2	1	1	1	2	2	2					2	1	1	1	2	2	1	1	2
67	2	0	1	4	2	1	1	1	1	0	3	1	1	2	2	3	0	2	1	2	1	1	1	2	2	2					2	1	1	1	2	2	2	2	2
68	2	0	1	5	2	0	1	1	1	1	2	0				1	0	2	1	2	1	0					1	1	1	2	1		0							1	1	2	1	2
69	4	1	0	1	2	5	1	1	1	0	4	1	1	1	2	4	0	2	1	2	1	1	1	2	2	2					1		1	1	2	2	2	2	2
70	3	1	0	5	1	1	1	1	1	1	2	0				2	0	2	1	2	1	1	1	2	1	2					3	1	1	1	2	2	2	2	2
71	4	1	0	1	2	0	1	1	1	0	3	0				3	0	2	1	2	1	0					1	2	1	2	2	1	1	1	2	2	2	2	2
72	2	0	1	3	2	1	1	1	1	1	2	0				1	0	2	1	2	1	1	1	2	2	2					2	1	1	1	2	2	2	2	2
73	2	0	1	5	2	1	1	1	1	0	2	0				2	0	2	1	2	1	0					1	2	1	2	2	1	1	1	2	2	2	2	2
74	2	1	1	5	2	1	1	1	1	1	2	0				1	0	2	1	2	1	1	1	2	2	2					2	1	1	1	2	2	2	2	2
75	3	1	1	0	2	1	1	1	1	0	2	0				1	0	2	1	2	1	0					1	2	1	2	2	1	1	1	2	2	2	2	2
76	4	1	1	0	2	1	1	1	1	0	2	0				1	0	2	1	2	1	0					1	2	1	2	1		0							2	2	2	1	2
77	1	0	1	5	2	1	1	1	1	0	1	0				1	0	2	1	2	1	0					1	2	1	2	2	1	1	1	2	2	2	2	2
78	3	1	1	1	2	1	1	1	1	1	2	0				3	0	2	1	2	1	1	2	2	1	2					2	1	1	1	2	2	2	2	2
79	2	0	1	5	2	1	1	1	1	1	2	0				1	0	2	1	2	1	0					2	1	2	1	2	1	0							2	2	2	1	2
80	3	1	1	1	2	1	1	1	1	0	2	0				1	0	2	1	2	1	1	1	2	1	2					2	1	1	1	2	2	2	2	2
81	3	1	1	1	2	0	1	1	1	0	1	0				2	0	2	1	2	1	0					1	2	1	2	1		1	1	2	2	2	2	2
82	1	0	1	5	2	2	1	1	1	1	1	0				1	0	2	1	2		0					1	2	1	2	2	1	1	1	2	2	2	2	2
83	4	1	0	1	2	0	1	1	1	0	1	0				2	0	2	1	2	1	1	1	2	1	2					2	1	1	1	2	2	2	2	2
84	4	1	1	0	2	1	1	1	1	0	2	0				2	0	2	1	2	1	0					1	2	1	2	2	1	1	1	2	2	2	2	2
85	4	1	0	1	2	0	1	1	1	0	3	0				2	0	2	1	2	1	1	1	2	1	2					2	1	1	1	2	2	2	2	2
86	2	0	1	4	2	1	1	1	1	0	2	0				3	0	2	1	1	1	0					1	2	1	2	1		1	1	2	2	2	2	2
87	4	1	1	1	2	1	1	1	1	0	2	0				3	0	2	1	2	1	0					2	1	1	2	1		1	1	2	2	2	2	2
88	2	0	0	3	2	1	1	1	1	0	2	0				2	0	1	2	2	1	0					1	2	1	2	2	1	1	1	2	2	2	2	2
89	4	1	0	2	2	1	1	1	1	0	2	0				2	0	2	1	2	1	0					1	2	1	2	2	1	1	1	2	2	2	2
90	2	0	0	5	2	1	1	1	1	1	3	0				2	0	2	1	2	1	0					1	2	1	2	1		1	1	2	2	2	2	2
91	3	1	1	4	2	1	1	1	1	0	2	0				2	0	2	1	2	1	1	1	2	2	2					1		1	1	2	2	2	2	2
92	1	0	1	5	2	1	1	1	1	0	2	0				2	0	2	1	2	1	1	1	2	2	2					3	1	1	1	1	2	2	2	2
93	2	0	1	1	1	1	1	1	1	0	2	0				2	0	2	1	2	1	1	1	2	2	2					1	1	1	1	2	2	2	2	2
94	2	0	1	0	2	1	1	1	1	0	2	0				3	0	2	1	2	1	1	1	2	2	2					1		1	1	2	2	2	2	2
95	2	0	1	5	2	1	1	1	1	0	1	1	1	2	2	3	0	2	1	2	1	1	1	2	2	2					2	1	1	1	2	2	2	1	2
96	4	1	0	1	2	1	1	1	1	0	2	0				2	0	2	1	2	1	1	1	2	2	2					2	1	1	1	2	2	2	1	2
97	4	1	0	0	2	1	1	1	1	0	4	1	1	2	2	3	1	2	1	2	1	1	1	2	2	2					2	1	1	1	2	2	2	1	2
98	4	1	0	1	2	1	1	1	1	0	3	0				2	0	2	1	2	1	1	2	2	1	2					2	1	1	1	2	2	2	2	2
99	4	1	1	0	2	1	1	1	1	0	2	0				2	0	2	1	2	1	1	1	2	2	2					1		1	1	2	2	2	2	2
100	3	1	1	1	2	1	1	1	1	0	2	0				1	0	2	1	2	1	1	1	2	2	2					2	1	1	1	2	2	2	1	2
101	3	1	1	1	2	1	1	1	1	0	1	0				3	0	2	1	2	1	1	1	2	2	2					2	1	1	1	2	2	2	2	2
102	4	1	0	0	2	1	1	1	1	0	1	0				1	0	2	1	2	1	1	1	2	1	2					1		1	1	2	2	2	2	2
103	3	1	0	1	2	1	1	1	1	0	2	1				1	0	2	1	2	1	1	1	2	1	2					2	1	1	1	2	2	2	1	2
104	4	1	0	1	2	1	1	1	1	0	2	0				1	0	2	1	2	1	1	2	2	1	2					2	1	1	1	2	2	2	2	2
105	3	1	1	0	2	1	1	1	1	0	2	0				1	0	2	1	2	1	0					2	2	1	2	3	1	1	1	2	2	2	2	2
106	4	1	1	0	2	1	1	1	1	0	2	0				2	0	2	1	2	1	1	1	2	2	2					2	1	1	1	2	2	2	1	2
107	3	1	1	0	2	1	1	1	1	0	3	0				3	0	2	1	2	1	1	2	2	1	2					1	1	1	1	2	2	2	2	2
108	1	0	1	5	2	1	1	1	1	0	1	0				1	0	2	1	2	1	1	2	2	1	2					2	1	1	1	2	2	2	1	2
109	3	1	1	0	2	0	1	1	1	1	1	0				1	0	2	1	2	1	1	2	2	1	2					1		1	1	2	2	2	2	2
110	4	1	1	0	2	1	1	1	1	1	2	0				2	0	2	1	2	1	0					1	2	1	2	1		1	1	2	2	2	2	2
111	3	1	1	1	2	0	1	1	1	0	1	0				1	0	2	1	2	1	1	2	2	1	2					2	1	1	1	2	2	2	2	2
112	3	1	1	1	2	1	1	1	1	0	3	1	1	1	2	2	0	2	1	2	1	1	2	2	1	2					3	1	1	1	2	2	2	2	2
113	2	0	1	5	2	1	1	1	1	0	2	0				1	0	2	1	2	1	1	2	2	1	2					2	1	1	1	2	2	2	2	2
114	4	1	0	1	2	1	1	1	1	0	1	0				2	0	2	1	2	1	1	2	1	2	2					2	1	1	1	2	2	2	2	2
115	3	1	1	0	2	1	1	1	1	0	1	0				1	0	2	1	2	1	0					1	2	1	2	1		1	1	2	2	2	2	2
116	2	0	0	5	2	1	1	1	1	0	1	0				1	0	2	1	2	1	1	2	2	1	2					2	1	0	1	2	2	2	1	2
117	4	1	1	0	2	0	1	1	1	0	2	0				1	0	2	1	2	1	0					1	2	1	2	1		1	1	2	2	2	2	2
118	2	0	1	5	1	1	1	1	1	0	1	0				1	0	1	2	2	1	1	2	2	1	2					1		1	1	2	2	2	2	2
119	3	1	0	0	2	0	1	1	1	0	1	0				1	0	2	1	2	1	1	1	2	1	2					2	1	1	1	2	2	2	2	2
120	3	1	0	1	2	1	1	1	1	0	2	1				1	0	2	1	2	1	0					1	2	2	2	1		1	1	2	2	2	2	2
121	3	1	1	4	2	2	1	1	1	1	2	1	1	1	2	1	1					1	1	2	1	2					2	1	1	1	2	2	2	2	2
122	3	1	1	0	2	3	1	1	1	1	3	1	2	1	2	1	1					1	1	2	1	2					2	1	0	1	2	2	2	2	2
123	3	1	1	0	2	2	1	1	1	0	2	0				2	1					1	2	2	1	2					2	1	1	1	2	2	2	2	2
124	2	0	1	0	2	2	1	1	1	0	3	1	1	1	2	1	0	2	1	2	1	1	1	2	2	2					3	1	1	1	2	2	2	2	2
125	2	0	0	4	2	1	1	1	1	1	4	0				2	0	2	1	2	1	1	1	2	2	2					2	1	0	1	2	2	2	2	2
126	2	0	0	3	2	1	1	1	1	1	4	0				1	1					1	1	2	1	2					3	1	1	1	2	2	2	2	2
127	3	1	0	4	2	2	1	1	1	1	1	1	1	1	2	1	1					1	1	2	1	2					3	1	1	1	2	2	2	2	2
128	2	0	0	4	2	1	1	1	1	1	2	0				1	1					1	2	2	1	2					2	1	1	1	2	2	2	2	2
129	2	0	1	5	2	4	1	1	1	0	3	1	1	1	2	1	1					1	1	2	1	2					2	1	1	1	2	2	2	2	2
130	2	0	0	5	2	1	1	1	1	0	3	1	1	1	2	4	0	2	1	2	1	1	1	2	1	2					2	1	1	1	1	2	2	2	2
131	3	1	1	0	2	2	1	1	1	0	3	0				1	1					1	1	2	1	2					2	1	1	1	1	2	2	2	2
132	2	0	1	5	2	2	1	0	1	0	1	0				2	0	2	1	2	1	0					1	2	1	2	2	1	0	1	1	2	2	2	2
133	2	0	1	4	2	2	1	1	1	0	2	0				1	0	2	1	2	1	0					1	2	1	2	3	1	1	1	1	2	2	2	2
134	2	0	1	2	2	1	1	1	1	0	1	0				1	0	2	1	2	1	0					1	2	1	2	2	1	1	1	1	2	2	2	2
135	3	1	1	0	2	2	1	1	1	0	2	1	1	1	2	1	0	2	1	2	1	1	1	2	1	2					2	1	1	1	1	1	2	2	2
136	2	0	1	5	2	3	1	1	1	0	3	1	1	1	2	3	1	2	1	2	1	1	1	2	1	2					2	1	1	1	2	2	2	2	2
137	4	1	0	1	2	2	1	1	1	0	2	0				1	0	2	1	2	1	0					1	2	1	2	2	1	0	1	1	2	2	2	2
138	2	0	0	5	2	2	1	1	1	0	2	0				1	1					1	1	2	1	2					2	1	1	1	2	2	2	2	2
139	2	0	0	5	1	3	1	1	1	0	1	0				0	0	2	1	2	1	0					1	2	1	2	2	1	0	2	2	2	2	2	1
140	2	0	1	4	2	2	1	1	1	0	2	0				1	0	2	1	2	1	1	1	2	2	2					2	1	1	1	2	2	2	2	2
141	4	1	0	2	2	2	1	1	1	1	3	0				1	1					1	1	2	1	2					2	1	1	1	1	2	2	2	2
142	3	1	1	0	2	1	1	1	1	0	2	0				1	1					1	1	2	1	2					2	1	1	1	1	2	2	2	2
143	2	0	1	3	2	1	1	1	1	0	4	0				1	0	2	1	2	1	1	1	2	2	2					2	1	1	1	1	2	2	2	2
144	3	1	0	5	2	2	1	1	1	0	1	0				1	0	2	1	2	1	0					1	2	1	2	2	1	0	1	1	2	2	2	2	2	2	2	1	2
145	4	1	0	1	2	3	1	1	1	0	3	0				2	1					1	1	2	1	2					2	1	1	1	1	2	2	2	2
146	2	0	1	5	2	2	1	1	1	0	1	0				1	0	2	1	2	1	0					1	2	2	2	2	1	1	1	1	2	2	2	2
147	2	0	1	0	2	2	1	1	1	0	1	0				1	0	2	1	2	1	2									2	1	1	1	1	2	2	2	2
148	3	1	0	4	2	1	1	1	1	0	3	1	1	1	2	2	0	2	1	2	1	0					1	2	1	2	2	1	1	1	1	2	2	2	2
149	2	0	1	5	1	3	1	1	1	0	1	0				1	0	2	1	2	1	0					1	2	1	2	2	1	0	1	2	2	2	2	2
150	3	1	1	0	2	2	1	1	1	0	2	0				1	1					1	1	2	1	2					2	1	1	1	2	2	2	2	2
151	2	0	0	4	2	1	1	1	1	0	3	0				2	0	2	1	2	1	0	1	2	2	2	2	1	2	1	2	1	1	1	2	2	2	2	2
152	4	1	0	5	2	3	1	1	1	1	4	0				3	0	2	1	2	1	1	1	2	2	2					2	1	1	1	2	2	2	2	2
153	1	0	0	5	1	2	1	0	1	0	2	1				2	0	2	1	2	1	1	1	2	2	2					1		1	1	1	2	2	2	2
154	1	0	1	5	2	2	1	1	1	1	2	0				1	1					1	1	2	1	2					1		1	1	1	2	2	2	2
155	2	0	1	0	2	2	1	1	1	0	2	0				1	0	2	1	2	1	1	1	2	2	2					2	1	0	1	1	2	2	2	2
156	2	0	0	5	2	3	1	1	1	0	3	1	1	2	2	2	0	2	1	2	1	1	1	2	2	2					1		1	1	1	2	2	2	2
157	3	1	1	0	2	2	1	1	1	0	1	0				1	0	2	1	2	1	1	1	2	2	2					1		1	1	1	2	2	2	2
158	2	0	1	4	1	3	1	0	1	0	4	0				2	0	2	1	2	1	1	1	2	2	2					2	1	1	1	1	2	2	2	2
159	3	1	1	4	2	2	1	1	1	0	3	0				3	0	2	1	2	1	1	1	2	2	2					1		1	1	1	2	2	2	2
160	2	0	0	4	1	2	1	1	1	0	3	0				1	0	2	1	2	1	0					2	2	1	2	2	1	1	1	2	2	2	2	2
161	2	0	0	5	1	3	1	1	1	1	3	0				2	0	2	1	2	1	1	1	2	2	2					2	1	1	1	1	2	2	2	2
162	3	1	1	0	2	2	1	1	1	0	1	0				2	0	2	1	2	1	1	1	2	2	2					3	1	1	1	2	2	2	2	2
163	2	0	1	0	2	2	1	1	1	0	4	0				1	0	2	1	2	1	1	1	2	2	2					2	1	1	1	1	2	2	2	2
164	4	1	0	1	2	2	1	1	1	0	2	0				2	1					1	1	2	1	2					1		1	1	2	2	2	2	2
165	2	0	1	0	2	2	1	1	1	0	2	0				2	0	2	1	2	1	1	1	2	2	2					1		1	1	2	2	2	2	2
166	3	1	0	5	1	3	1	1	1	0	2	0				2	0	2	1	2	1	0					1	2	1	2	1		1	1	2	2	2	2	2
167	2	0	0	4	1	2	1	1	1	0	4	0				2	0	2	1	2	1	1	1	2	1	2					2	1	1	1	2	2	1	2	2
168	2	0	1	4	2	3	1	1	1	0	1	0				1	0	2	1	2	1	1	1	2	2	2					2	1	1	1	2	2	2	2	2
169	2	0	0	4	1	0	1	1	1	0	2	0				2	0	2	1	2	1	0					1	2	1	2	2	1	1	1	2	2	2	2	2
170	2	0	0	2	2	2	1	1	1	0	1	0				2	0	2	1	2	1	1	1	2	2	2					1		1	1	2	2	2	2	2
171	2	0	1	4	2	3	1	1	1	0	4	0				2	0	2	1	2	1	0					1	2	1	2	2	1	1	1	2	2	2	2	2
172	3	1	1	2	2	2	1	1	1	0	3	0				2	0	2	1	2	1	0					1	2	1	2	2	1	1	1	2	2	2	2	2
173	2	0	0	4	2	5	1	1	1	1	3	0				2	0	2	1	2	1	1	1	2	2	2					1		1	1	2	2	2	2	2
174	3	1	1	0	2	2	1	1	1	0	2	0				2	0	2	1	2	1	1	1	2	2	2					2	1	0
175	2	0	1	1	2	2	1	1	1	0	1	0				1	1					1	1	2	1	2					2	1	1	1	2	2	2	2	2
176	2	0	1	3	2	2	1	1	1	0	1	0				2	1					1	1	2	1	2					1		1	1	2	2	2	2	2
177	4	1	0	2	2	1	1	1	1	0	3	0				1	1					1	1	2	1	2					2	1	1	1	2	2	2	2	2
178	2	0	1	0	2	2	1	1	1	0	2	0				2	0	2	1	2	1	0					2	2	1	2	2	1	1	1	2	2	2	2	2
179	4	1	1	0	2	2	1	1	1	0	3	0				3	1					1	1	2	1	2					2	1	1	1	1	2	2	2	2
180	2	0	1	0	2	2	1	1	1	0	3	0				2	1					1	2	2	1	2					2	1	1	1	2	2	2	2	2
181	2	0	1	1	2	1	1	1	1	0	1	0				2	0	2	1	2	1	1	1	2	2	2					1		1	1	2	2	2	2	2
182	2	0	0	4	1	2	1	1	1	0	3	0				2	1					1	1	2	1	2					2	1	1	1	2	2	2	2	2
